# Supplementary material for: Room-temperature skyrmion lattice in a layered magnet (Fe0.5Co0.5)5GeTe2
Source: Sci Adv. 2022 Mar 23;8(12):eabm7103. doi: 10.1126/sciadv.abm7103 (PMC8942374; doi:10.1126/sciadv.abm7103)
Supplement: Supplementary file 2 — Movie S1 [file sciadv.abm7103_movie_s1.zip]

Archive with 1 entries (1 files):
- sciadv.abm7103_movie_s1.mp4
